# Supplementary material for: Glucose and Lipid Dysmetabolism in a Rat Model of Prediabetes Induced by a High-Sucrose Diet
Source: Nutrients. 2017 Jun 21;9(6):638. doi: 10.3390/nu9060638 (PMC5490617; doi:10.3390/nu9060638)
Supplement: Supplementary file 1 [file nutrients-09-00638-s001.zip]

Archive with 1 entries (1 files):
- nutrients-191245-supplementary-.pdf
